# Supplementary material for: Rotating waves during human sleep spindles organize global patterns of activity that repeat precisely through the night
Source: eLife. 2016 Nov 15;5:e17267. doi: 10.7554/eLife.17267 (PMC5114016; doi:10.7554/eLife.17267)
Supplement: Figure 1—source data 1. — This CSV file provides patient age, sex, and the number of spindle oscillation cycles isolated in each class (total, expanding, rotating, and rotating TPF). DOI: http://dx.doi.org/10.7554/eLife.17267.004 [file elife-17267-fig1-data1.csv]

Subject	Sex	Age	Total cycles	Expanding	Rotating	Rotating TPF
1	M	32	22282	2879	14527	10944
2	F	46	6442	1345	2320	1414
3	M	29	5047	922	1079	591
4	M	25	6988	1190	2913	1587
5	M	43	1101	177	433	260
